# Supplementary material for: Respiratory motion artefacts in Gd-EOB-DTPA (Primovist/Eovist) and Gd-DOTA (Dotarem)-enhanced dynamic phase liver MRI after intensified and standard pre-scan patient preparation: A bi-institutional analysis
Source: PLoS One. 2020 Mar 20;15(3):e0230024. doi: 10.1371/journal.pone.0230024 (PMC7083299; doi:10.1371/journal.pone.0230024)
Supplement: S1 Table — (XLSX) [file pone.0230024.s001.xlsx]

## Sheet: Site A
																Rating of respiratory motion artifacts according to Davenport et al. [1, 2]
				Acquisition time per phase (s)		Contrast volume (ml)	Flow rate (ml/s)		potential risk factors for TSM							Pre-contrast					Arterial					Portal venous					Transitional					Hepatobiliary
Pat.-ID	Sex	Age (y)	Tumor etiology		Contrast agent			patient preparation	CT CM allergy	Pleural effusion	Ascites	previous MRI (n)	previous TSM	Lung fibrosis	Liver cirrhosis	Reader 1	Reader 2	Reader 3	Reader 4	Reader 5	Reader 1	Reader 2	Reader 3	Reader 4	Reader 5	Reader 1	Reader 2	Reader 3	Reader 4	Reader 5	Reader 1	Reader 2	Reader 3	Reader 4	Reader 5	Reader 1	Reader 2
1	0	62.8556	3	14.6	Gd-EOB-DTPA	10	1	IPPP	0	0	0	0	0	0	0	1	1	1	1	1	1	1	1	1	1	1	1	1	1	1	1	1	1	1	1	1	1
2	1	48.7306	3	14.6	Gd-EOB-DTPA	10	1	IPPP	0	0	0	2	0	0	0	1	1	1	1	1	1	1	1	1	1	1	1	1	1	1	1	1	1	1	1	1	1
3	1	54.3111	4	14.6	Gd-EOB-DTPA	10	1	IPPP	0	0	0	0	0	0	0	1	1	1	1	1	3	3	3	3	3	2	2	2	2	2	3	3	3	3	3	2	1
4	1	56.0361	2	14.6	Gd-EOB-DTPA	10	1	IPPP	0	0	0	1	0	0	0	1	1	1	1	1	3	2	2	2	2	3	3	2	2	2	1	1	1	1	1	1	1
5	1	67.7167	3	14.6	Gd-EOB-DTPA	10	1	IPPP	0	0	0	0	0	0	0	2	2	2	2	2	5	5	5	5	5	4	4	4	4	4	2	2	2	2	2	2	2
6	0	51.3278	4	14.6	Gd-EOB-DTPA	10	1	IPPP	0	0	0	0	0	0	0	1	2	1	1	1	1	2	1	1	1	1	2	1	1	1	1	2	1	1	1	1	1
7	0	79.2278	1	14.6	Gd-EOB-DTPA	10	1	IPPP	0	0	0	24	1	0	0	2	2	1	1	1	2	2	1	1	1	2	2	1	1	1	2	2	1	1	1	1	1
8	1	69.7806	1	14.6	Gd-EOB-DTPA	10	1	IPPP	0	0	0	19	0	0	1	1	2	1	1	1	1	2	1	2	1	1	2	1	2	1	1	1	1	1	1	2	1
9	1	59.2556	3	14.6	Gd-EOB-DTPA	10	1	IPPP	0	0	0	18	0	0	0	1	1	1	1	1	3	3	3	3	3	2	2	1	1	1	2	2	1	1	1	1	1
10	0	68.9278	3	14.6	Gd-EOB-DTPA	10	1	IPPP	0	0	0	10	0	0	0	1	2	2	1	1	1	1	1	1	1	1	1	1	1	1	2	2	1	1	1	1	1
11	0	71.5056	3	14.6	Gd-EOB-DTPA	10	1	IPPP	1	0	0	8	0	0	0	1	2	1	1	1	1	2	1	2	2	1	2	1	2	1	1	2	1	1	1	1	1
12	0	40.8056	4	14.6	Gd-EOB-DTPA	10	1	IPPP	0	1	1	5	0	0	1	1	2	1	1	1	1	2	1	1	1	1	2	1	1	1	1	2	1	1	1	1	1
13	0	76.6417	1	14.6	Gd-EOB-DTPA	10	1	IPPP	0	1	0	2	0	0	0	2	2	1	1	1	2	2	1	2	1	2	2	1	1	1	2	2	1	1	1	1	1
14	0	75.9306	1	14.6	Gd-EOB-DTPA	10	1	IPPP	0	0	0	1	0	0	1	1	2	1	1	2	1	1	1	1	2	1	1	1	1	2	2	1	1	1	1	1	1
15	1	57.9556	3	14.6	Gd-EOB-DTPA	10	1	IPPP	0	0	0	0	0	0	0	1	2	1	1	1	1	2	2	1	1	1	2	1	1	1	1	2	1	1	1	1	1
16	0	57.1472	4	14.6	Gd-EOB-DTPA	10	1	IPPP	0	0	0	0	0	0	0	1	1	1	1	1	2	2	2	2	1	1	1	1	1	1	1	2	1	1	1	1	1
17	0	75.9944	1	14.6	Gd-EOB-DTPA	10	1	IPPP	0	0	0	5	1	0	0	2	2	2	2	2	5	5	5	5	4	4	4	4	4	4	2	2	2	2	2	2	2
18	1	65.5278	3	14.6	Gd-EOB-DTPA	10	1	IPPP	0	0	0	2	0	0	0	2	1	1	1	1	2	1	1	1	1	2	1	1	1	1	2	2	1	1	1	1	1
19	0	46.6361	4	14.6	Gd-EOB-DTPA	10	1	IPPP	0	0	0	1	0	0	1	2	1	1	1	1	2	2	1	1	1	2	2	1	1	1	2	1	1	1	1	1	1
20	1	50.4472	4	14.6	Gd-EOB-DTPA	10	1	IPPP	0	0	0	1	0	0	0	1	1	1	1	1	1	1	1	1	1	1	1	1	1	1	1	1	1	1	1	1	1
21	1	51.8361	3	14.6	Gd-EOB-DTPA	10	1	IPPP	0	0	0	3	0	0	0	1	1	1	1	1	1	1	1	1	1	1	1	1	1	1	1	1	1	1	1	1	1
22	1	76.6056	1	14.6	Gd-EOB-DTPA	10	1	IPPP	0	0	0	1	0	0	1	2	2	1	1	1	1	2	1	1	1	1	1	1	1	1	1	1	1	1	1	1	1
23	1	52.1556	1	14.6	Gd-EOB-DTPA	10	1	IPPP	0	0	0	9	0	0	1	1	1	1	1	1	2	2	1	1	1	1	1	1	1	1	1	1	1	1	1	1	1
24	0	76.9111	1	14.6	Gd-EOB-DTPA	10	1	IPPP	0	0	0	0	0	0	1	2	2	2	2	2	4	4	3	3	3	4	4	3	3	3	3	3	2	3	2	1	1
25	0	54.6194	4	14.6	Gd-EOB-DTPA	10	1	IPPP	0	0	0	5	0	0	1	1	1	1	1	1	2	2	1	2	1	2	2	1	1	1	1	1	1	1	1	1	1
26	1	50.9444	3	14.6	Gd-EOB-DTPA	10	1	IPPP	0	0	0	6	0	0	0	2	1	1	1	1	2	1	1	1	1	2	1	1	1	1	2	1	1	1	1	1	1
27	0	62.3389	3	14.6	Gd-EOB-DTPA	10	1	IPPP	0	0	0	0	0	0	0	2	2	1	2	1	3	3	2	2	2	2	2	1	1	1	1	2	1	1	1	1	1
28	1	65.6167	3	14.6	Gd-EOB-DTPA	10	1	IPPP	0	1	0	2	0	0	0	2	2	2	1	1	2	3	3	2	3	2	1	1	1	1	2	1	1	1	1	1	1
29	1	72.7833	3	14.6	Gd-EOB-DTPA	10	1	IPPP	0	0	0	1	0	0	0	2	2	1	2	2	2	2	2	2	2	4	4	3	3	4	3	3	3	3	3	3	2
30	1	57.7361	3	14.6	Gd-EOB-DTPA	10	1	IPPP	0	0	0	3	0	0	0	1	1	1	1	1	2	3	3	2	2	3	3	2	2	2	3	3	2	2	3	1	1
31	0	75.2361	1	14.6	Gd-EOB-DTPA	10	1	IPPP	0	0	0	22	1	0	1	1	1	1	1	1	1	1	1	1	1	1	1	1	1	2	2	1	2	1	2	2	2
32	1	58.3972	1	14.6	Gd-EOB-DTPA	10	1	IPPP	0	0	0	0	0	0	1	1	2	2	1	1	1	2	1	1	1	1	2	1	1	1	1	2	1	1	1	1	1
33	1	80.2472	3	14.6	Gd-EOB-DTPA	10	1	IPPP	0	0	0	2	0	1	0	1	1	1	1	1	1	2	2	2	1	1	2	2	1	2	1	2	1	1	2	1	1
34	1	48.4417	3	14.6	Gd-EOB-DTPA	10	1	IPPP	0	0	0	0	0	0	0	1	1	1	1	1	1	1	1	1	1	1	1	1	1	1	1	1	1	1	1	1	1
35	0	62.7889	1	14.6	Gd-EOB-DTPA	10	1	IPPP	0	0	0	5	0	0	1	1	2	1	1	1	1	2	1	1	1	1	1	1	1	1	2	2	1	1	1	1	1
36	0	74.6472	4	14.6	Gd-EOB-DTPA	10	1	IPPP	0	0	0	0	0	0	0	2	2	1	2	1	4	4	4	4	4	1	1	1	1	1	1	1	1	1	1	1	1
37	1	55.6389	2	14.6	Gd-EOB-DTPA	10	1	IPPP	0	0	1	11	0	0	0	1	1	1	1	1	1	1	1	1	1	1	1	1	1	1	2	1	1	1	1	1	1
38	0	74.3694	3	14.6	Gd-EOB-DTPA	10	1	IPPP	0	0	0	7	0	0	0	2	2	1	1	1	2	2	1	1	1	2	2	1	1	1	2	2	1	1	1	2	2
39	1	48.5833	4	14.6	Gd-EOB-DTPA	10	1	IPPP	1	0	0	1	0	0	0	2	1	1	1	1	2	2	1	1	1	2	1	1	1	1	2	1	1	1	1	1	1
40	1	60.4306	2	14.6	Gd-EOB-DTPA	10	1	IPPP	0	0	0	0	0	0	0	1	1	1	1	1	1	1	1	1	1	1	1	1	1	1	1	1	1	1	1	1	1
41	1	83.2222	3	14.6	Gd-EOB-DTPA	10	1	IPPP	1	0	0	0	0	0	0	4	3	4	3	4	5	5	5	4	5	4	4	4	4	4						1	1
42	1	79.4833	1	14.6	Gd-EOB-DTPA	10	1	IPPP	0	0	3	0	0	0	1	2	2	2	2	2	3	3	3	3	3	3	3	2	2	3	2	2	2	1	2	1	1
43	1	79.6278	3	14.6	Gd-EOB-DTPA	10	1	IPPP	0	0	0	6	1	0	0	2	2	1	1	1	2	2	1	1	1	4	4	4	4	4	2	2	1	1	1	1	1
44	1	67.5528	3	14.6	Gd-EOB-DTPA	10	1	IPPP	0	0	0	1	0	0	0	2	2	1	1	1	2	2	1	1	1	2	1	1	1	1	2	1	1	1	1	1	1
45	0	64.8639	1	14.6	Gd-EOB-DTPA	10	1	IPPP	0	0	0	1	0	0	1	2	2	2	2	2	4	4	4	4	4	4	4	4	3	3	2	2	2	2	2	2	2
46	1	48.7917	4	14.6	Gd-EOB-DTPA	10	1	IPPP	0	0	0	2	0	0	0	1	1	2	2	2	2	2	2	3	2	3	3	2	3	3	2	2	2	2	2	1	1
47	1	66.6611	3	14.6	Gd-EOB-DTPA	10	1	IPPP	0	0	0	0	0	0	0	2	2	2	2	2	4	4	4	4	4	3	3	3	3	3	2	2	2	1	2	1	1
48	1	53.0889	3	14.6	Gd-EOB-DTPA	10	1	IPPP	0	0	0	2	1	0	0	2	2	1	2	2	2	2	2	2	2	4	4	4	4	4	3	2	2	2	2	1	1
49	0	76.5389	1	14.6	Gd-EOB-DTPA	10	1	IPPP	1	0	3	1	0	0	1	4	4	4	4	4	4	4	4	4	4	4	4	4	4	4	4	4	4	4	4	4	3
50	1	52.4361	3	14.6	Gd-EOB-DTPA	10	1	IPPP	0	0	0	5	0	0	0	2	1	2	2	2	2	2	2	2	2	3	2	2	2	2	3	3	3	3	3	2	2
51	1	73.6806	1	14.6	Gd-EOB-DTPA	10	1	SPPP	0	0	1	0	0	0	1	3	3	3	3	3	2	3	2	2	2	2	3	2	2	2	2	2	2	2	2	1	1
52	0	83.0194	3	14.6	Gd-EOB-DTPA	10	1	SPPP	0	0	0	0	0	1	0	1	1	1	1	1	2	2	1	2	2	2	2	1	1	2	1	2	1	1	1	1	1
53	0	65.7194	3	14.6	Gd-EOB-DTPA	10	1	SPPP	0	0	0	0	0	0	0	1	1	1	1	1	2	2	1	1	1	2	2	1	1	1	1	1	1	1	1	1	1
54	1	55.0333	3	14.6	Gd-EOB-DTPA	10	1	SPPP	0	0	0	1	0	0	0	1	1	1	1	1	1	1	1	1	1	1	1	1	1	1	1	1	1	1	1	1	1
55	0	54.2611	3	14.6	Gd-EOB-DTPA	10	1	SPPP	0	2	1	0	0	0	0	3	3	3	3	2	3	3	3	3	3	3	3	3	3	3	3	3	3	3	3	3	3
56	0	74.1222	3	14.6	Gd-EOB-DTPA	10	1	SPPP	0	0	0	2	0	0	0	1	1	1	1	1	1	1	1	1	1	2	2	2	1	1	2	2	1	1	1	1	1
57	1	42.85	4	14.6	Gd-EOB-DTPA	10	1	SPPP	0	0	0	1	0	0	0	1	2	1	1	1	2	2	1	1	1	1	2	1	1	1	1	2	1	1	1	1	1
58	0	71.6056	4	14.6	Gd-EOB-DTPA	10	1	SPPP	0	0	0	0	0	0	0	1	1	1	1	1	1	1	1	1	1	1	1	2	1	1	1	1	1	1	1	1	1
59	1	82.6306	2	14.6	Gd-EOB-DTPA	10	1	SPPP	0	1	1	4	0	0	0	1	1	1	1	1	3	3	3	3	3	3	3	3	3	3	3	3	3	3	3	2	3
60	1	81.7028	1	14.6	Gd-EOB-DTPA	10	1	SPPP	0	0	0	5	0	0	1	1	1	1	2	2	3	3	3	3	3	2	1	1	1	1	1	1	1	1	1	1	1
61	1	77.6778	3	14.6	Gd-EOB-DTPA	10	1	SPPP	0	0	0	0	0	0	0	1	1	1	1	1	1	2	2	2	1	1	2	2	2	1	1	2	1	1	1	1	1
62	0	64.025	3	14.6	Gd-EOB-DTPA	10	1	SPPP	0	1	1	0	0	0	0	3	3	2	2	3	3	3	3	3	3	4	4	4	3	3	3	3	3	3	2	1	2
63	1	58.3111	3	14.6	Gd-EOB-DTPA	10	1	SPPP	0	1	0	1	0	0	0	2	2	1	2	1	2	2	1	2	2	2	2	1	1	1	2	2	1	1	1	1	1
64	1	63.1194	1	14.6	Gd-EOB-DTPA	10	1	SPPP	0	0	0	4	0	0	1	1	1	1	1	1	3	3	3	3	3	1	2	1	2	2	2	2	2	2	2	1	1
65	1	88.2083	3	14.6	Gd-EOB-DTPA	10	1	SPPP	0	0	0	0	0	0	0	1	1	1	1	1	3	3	3	3	3	2	2	2	1	2	1	1	1	1	1	1	1
66	0	73.3583	1	14.6	Gd-EOB-DTPA	10	1	SPPP	1	3	3	6	0	0	1	4	4	3	3	3	4	4	3	3	3	4	4	3	3	3	3	3	2	2	2	3	2
67	0	74.6389	3	14.6	Gd-EOB-DTPA	10	1	SPPP	0	0	0	4	1	0	0	1	2	2	1	1	1	2	2	1	1	1	1	1	1	1	2	1	2	1	1	1	1
68	0	73.9694	1	14.6	Gd-EOB-DTPA	10	1	SPPP	0	0	0	0	0	0	0	2	2	2	2	2	4	4	4	4	4	4	4	4	4	4	2	2	2	1	1	2	2
69	0	46.0778	4	14.6	Gd-EOB-DTPA	10	1	SPPP	0	0	0	5	0	0	0	2	1	2	1	1	2	2	2	1	1	2	2	2	2	2	2	2	1	1	2	1	1
70	1	59.5306	3	14.6	Gd-EOB-DTPA	10	1	SPPP	0	0	0	1	0	0	0	1	2	1	1	1	1	2	1	1	1	1	2	1	1	1	1	2	1	1	1	1	1
71	1	61.1083	1	14.6	Gd-EOB-DTPA	10	1	SPPP	0	0	0	1	0	0	0	2	3	2	2	2	4	4	3	3	3	4	3	3	3	3	3	3	3	2	3	2	3
72	0	59.9528	4	14.6	Gd-EOB-DTPA	10	1	SPPP	0	0	0	0	0	0	0	1	2	1	1	1	1	1	1	1	1	1	2	1	1	1	1	1	1	1	1	1	1
73	0	67.6333	1	14.6	Gd-EOB-DTPA	10	1	SPPP	0	0	0	0	0	0	1	1	2	1	2	2	2	2	1	2	2	1	2	1	2	1	2	2	1	1	1	1	2
74	0	64.9389	3	14.6	Gd-EOB-DTPA	10	1	SPPP	0	0	0	1	0	0	0	4	4	4	4	4	3	3	3	3	3	3	3	3	3	3	2	1	1	2	2	2	2
75	0	47.1389	3	14.6	Gd-EOB-DTPA	10	1	SPPP	0	0	0	0	0	0	0	1	1	1	1	1	1	1	1	1	1	1	1	1	1	1	1	1	1	1	1	1	1
76	0	78.5583	1	14.6	Gd-EOB-DTPA	10	1	SPPP	0	0	0	4	1	0	1	4	4	4	4	4	4	4	4	4	4	5	4	4	4	4	4	4	4	4	4	3	3
77	0	70.225	3	14.6	Gd-EOB-DTPA	10	1	SPPP	0	0	0	10	0	0	0	1	2	2	1	1	1	1	2	1	1	1	1	2	1	1	1	1	2	1	1	5	4
78	0	76.7417	1	14.6	Gd-EOB-DTPA	10	1	SPPP	0	1	0	4	1	0	1	2	2	2	2	2	5	5	4	4	4	4	4	3	3	3	2	2	2	2	2	3	3
79	0	73.4111	3	14.6	Gd-EOB-DTPA	10	1	SPPP	0	0	0	8	0	0	0	1	1	1	1	1	2	2	2	2	2	2	2	2	2	2	2	2	2	2	2	1	1
80	0	84.2028	1	14.6	Gd-EOB-DTPA	10	1	SPPP	0	0	0	3	0	0	1	2	2	2	2	2	3	3	2	2	2	3	2	2	2	2	2	2	2	2	2	2	1
81	0	77.0417	2	14.6	Gd-EOB-DTPA	10	1	SPPP	0	0	0	8	0	0	0	2	2	2	2	2	3	3	3	2	2	3	2	2	2	2	2	2	2	2	2	2	2
82	0	87.2694	2	14.6	Gd-EOB-DTPA	10	1	SPPP	0	0	0	3	0	0	0	2	2	2	2	2	4	4	4	4	4	2	2	1	2	1	2	2	1	1	1	1	1
83	1	63.4056	3	14.6	Gd-EOB-DTPA	10	1	SPPP	0	0	0	3	0	0	0	4	3	3	3	3	4	4	4	3	3	3	3	3	3	3	3	2	2	2	2	1	1
84	1	54.6056	4	14.6	Gd-EOB-DTPA	10	1	SPPP	0	1	0	0	0	0	0	2	2	2	2	2	4	4	4	3	3	4	4	4	4	4	2	2	2	1	1	2	2
85	1	54.8111	3	14.6	Gd-EOB-DTPA	10	1	SPPP	0	0	0	1	1	0	0	2	2	2	2	2	4	4	4	4	4	3	3	3	2	3	2	2	2	2	2	1	1
86	0	59.2278	2	14.6	Gd-EOB-DTPA	10	1	SPPP	0	0	0	1	0	0	0	2	2	2	2	2	4	4	4	4	4	2	2	2	2	2	2	3	2	2	2	1	1
87	1	66.1556	3	14.6	Gd-EOB-DTPA	10	1	SPPP	0	0	1	7	0	0	1	2	2	1	1	1	3	3	2	2	2	2	2	1	1	1	2	2	1	1	1	1	1
88	1	49.9056	3	14.6	Gd-EOB-DTPA	10	1	SPPP	0	0	0	2	0	0	0	2	2	1	1	1	2	2	1	1	1	2	2	1	1	1	2	2	1	1	1	1	1
89	1	46.9444	3	14.6	Gd-EOB-DTPA	10	1	SPPP	0	0	0	3	0	0	0	1	1	1	2	1	2	2	2	2	2	2	2	1	2	1	1	2	1	2	1	1	1
90	0	85.1111	1	14.6	Gd-EOB-DTPA	10	1	SPPP	0	0	0	1	0	0	1	2	2	1	1	1	2	2	1	1	1	1	1	1	1	1	2	1	1	1	1	1	1
91	1	27.9222	4	14.6	Gd-EOB-DTPA	10	1	SPPP	0	0	0	1	0	0	0	2	2	1	1	2	2	2	1	1	1	2	1	1	1	1	2	2	1	1	1	1	2
92	1	55.3361	4	14.6	Gd-EOB-DTPA	10	1	SPPP	0	3	2	0	0	0	0	2	2	2	2	2	4	4	4	4	4	4	4	4	3	4	2	1	1	1	1	1	1
93	1	51.2611	3	14.6	Gd-EOB-DTPA	10	1	SPPP	0	0	0	0	0	0	0	2	2	1	1	1	3	3	2	2	2	2	2	1	1	1	2	2	1	1	1	1	1
94	1	61.8444	3	14.6	Gd-EOB-DTPA	10	1	SPPP	0	0	0	0	0	0	0	2	1	1	1	1	1	1	1	1	1	1	1	1	1	1	1	1	1	1	1	1	1
95	1	49.9333	4	14.6	Gd-EOB-DTPA	10	1	SPPP	0	0	0	0	0	0	0	2	2	1	1	1	2	2	1	2	1	1	2	1	1	1	2	2	1	1	1	2	1
96	0	86.4333	3	14.6	Gd-EOB-DTPA	10	1	SPPP	0	0	0	0	0	0	0	2	2	1	1	1	3	3	2	3	3	3	3	3	3	3	2	2	2	1	1	1	1
97	0	78.6167	4	14.6	Gd-EOB-DTPA	10	1	SPPP	0	0	0	0	0	0	0	2	2	1	2	1	3	3	2	3	2	2	2	1	2	1	3	3	2	2	2	1	1
98	0	73.0778	4	14.6	Gd-EOB-DTPA	10	1	SPPP	0	0	0	1	0	0	0	2	2	2	2	2	3	3	3	3	2	2	2	2	2	2	3	3	2	2	3	1	1
99	1	78.0806	4	14.6	Gd-EOB-DTPA	10	1	SPPP	0	0	3	1	0	0	0	3	3	2	2	2	2	2	1	2	1	5	5	4	4	4	2	2	1	2	1	3	4
100	0	70.0056	3	14.6	Gd-EOB-DTPA	10	1	SPPP	0	0	0	2	0	0	0	1	2	1	1	1	1	1	1	1	1	1	1	1	1	1	1	1	1	1	1	1	1
	0 = male		1 = HCC						0 = no	1 = < 1 cm	1 = < 2 cm		0 = no				1 = none
	1 = female		2 = CCC						1 = yes	2 = < 2 cm	2 = < 5 cm		1= yes				2= minimal without relevant impairment of image quality
			3 = metastasis							3 = > 2 cm	3 = > 5 cm						3 = moderate with some but not severe impairment of image quality
			4 = no malignancy														4 = severe with substantial impairment of image quality
																	5 = extensive resulting in uninterpretable images

## Sheet: Site B
																						Rating of respiratory motion artifacts according to Davenport et al. [1, 2]
					Acquisition time per phase (s)		Contrast volume (ml)	Flow rate (ml/s)		Breathhold capacity		potential risk factors for TSM										Pre-contrast		Arterial		Portal venous		Transitional		Hepatobiliary
Pat.-ID	Sex	Age (y)	Tumor etiology	MRI scanner		Contrast agent			patient preparation	Duration #1 (s)	Duration #2 (s)	BMI (kg/m2)	CT CM allergy	Allergy general	Cardiac problems	Pleural effusion	Ascites	prior MRI (n)	prior TSM	Lung fibrosis	Liver cirrhosis	Reader 1	Reader 2	Reader 1	Reader 2	Reader 1	Reader 2	Reader 1	Reader 2	Reader 1	Reader 2
1	1	59.9	4	0	17	Gd-EOB-DTPA	10	2	IPPP	14	16	33.3465	0	0	1	0	0	1	0	0	0	3	2	5	5	3	2	2	2	2	2
2	1	36	4	1	13	Gd-EOB-DTPA	10	2	IPPP	17	18	22.4323	0	1	0	0	0	1	0	0	0	2	2	3	3	2	2	2	1	1	1
3	0	71.9	1	0	17	Gd-EOB-DTPA	10	2	IPPP	20	20	23.5666	0	0		0	1	1	0	0	1	1	1	3	3	1	1	1	1	2	2
4	1	41.2	3	0	17	Gd-EOB-DTPA	10	2	IPPP	17	16		0	0	0	0	0	0	0	0	0	1	1	3	3	1	1	1	1	1	1
5	0	61.3	3	1	13	Gd-EOB-DTPA	10	2	IPPP	14	15	21.3294		2	0	0	0	0	0	1	0	1	1	3	3	1	1	1	1	1	2
6	0	49.2	4	0	17	Gd-EOB-DTPA	10	2	IPPP	19	20		1	0	2	0	0	1	0	0	0	1	1	2	2	1	1	1	1	1	1
7	1	53.8	4	1	13	Gd-EOB-DTPA	10	2	IPPP	18	17	19.4771	0	2	0	0	0	8	0	0	0	1	1	1	2	1	2	1	1	1	1
8	0	61.5	3	1	13	Gd-EOB-DTPA	10	2	IPPP	20	20	22.9854	0	0	0	0	0	0	0	0	0	1	1	1	1	1	1	1	1	1	1
9	0	56	3	1	13	Gd-EOB-DTPA	10	2	IPPP	20	20	20.8086	0	0	0	0	0	3	0	0	0	1	1	1	1	1	1	1	1	2	3
10	1	53.7	3	0	17	Gd-EOB-DTPA	10	2	IPPP	20	20	17.5781	0	0	0	0	0	1	0	0	0	2	2	4	4	3	3	3	3	1	1
11	0	60	3	1	13	Gd-EOB-DTPA	10	2	IPPP	20	19	21.2963	0	0	0	0	0	0	0	0	1	4	4	5	5	1	1	1	1	1	1
12	0	77.2	3	1	13	Gd-EOB-DTPA	10	2	IPPP	20	20	24.8981	0	0	0	0	0	0	0	0	0	1	1	1	1	1	1	1	1	1	1
13	1	70	3	1	13	Gd-EOB-DTPA	10	2	IPPP	22	21	35.7012	0	0	0	0	0	0	0	0	0	1	1	1	2	2	3	1	1	1	1
14	0	53.6	4	0	17	Gd-EOB-DTPA	10	2	IPPP	23	24	19.8839	0	0	0	0	0	2	0	0	0	1	1	1	1	1	1	1	1	1	1
15	1	45.2	4	1	13	Gd-EOB-DTPA	10	2	IPPP	20	20	24.6097	0	2	0	0	0	0	0	0	0	1	1	1	1	1	1	1	1	1	1
16	0	80.3	4	1	13	Gd-EOB-DTPA	10	2	IPPP	20	20					0	0	4	0	0	0	1	1	1	1	1	1	1	1	1	1
17	1	40.1	4	0	17	Gd-EOB-DTPA	10	2	IPPP	18	16	24.7676	0	0	0	0	0	0	0	0	0	1	1	3	3	2	2	1	1	1	2
18	1	59.2	3	1	13	Gd-EOB-DTPA	10	2	IPPP	20	21	23.8054	0	0	0	0	0	0	0	1	0	1	1	1	1	1	1	1	1	1	1
19	0	63.4	3	1	13	Gd-EOB-DTPA	10	2	IPPP	21	20	22.2033	0	0	2	0	0	2	0	0	0	1	1	1	1	1	1	1	1	1	2
20	0	74.3	1	0	17	Gd-EOB-DTPA	14	2	IPPP	20	20	30.8642	0	0	0	0	0	0	0	0	0	3	2	3	3	3	3	3	2	4	4
21	0	71.4	3	1	13	Gd-EOB-DTPA	10	2	IPPP	20	20					0	0	0	0	0	0	1	2	2	2	2	2	2	2	1	1
22	1	67.5	4	1	13	Gd-EOB-DTPA	10	2	IPPP	20	20	23.4236	1	2	1	0	1	0	0	0	0	1	1	1	1	1	1	1	1	1	1
23	0	75.3	4	0	17	Gd-EOB-DTPA	10	2	IPPP	17	18	22.6757	0	0	0	0	0	4	0	1	0	2	2	2	2	2	2	2	2	1	1
24	0	50.4	4	1	13	Gd-EOB-DTPA	10	2	IPPP	20	20	40.4188	0	2	1	0	0	0	0	0	0	1	1	1	1	1	1	1	1	3	3
25	1	71.1	3	1	13	Gd-EOB-DTPA	10	2	IPPP	20	20	23.3844	0	0		3	0	0	0	0	0	1	1	3	3	1	1	1	1	1	1
26	0	54.8	3	1	13	Gd-EOB-DTPA	10	2	IPPP	20	20	27.7177	0	0	0	0	0	0	0	0	0	1	1	2	2	1	1	1	1	1	1
27	1	57.6	3	1	13	Gd-EOB-DTPA	10	2	IPPP	20	20	21.2245	0	0	1	0	0	2	0	0	0	1	1	3	3	1	1	1	1	1	1
28	1	39	4	1	13	Gd-EOB-DTPA	10	2	IPPP	24	26	21.6128	0	0		0	0	2	0	0	0	1	1	1	1	1	1	1	1	1	1
29	1	56.3	3	1	13	Gd-EOB-DTPA	10	2	IPPP	23	20	24.4473				0	0	0	0	0	0	1	1	1	1	1	1	1	1	1	1
30	1	48.3	4	0	17	Gd-EOB-DTPA	10	2	IPPP	20	20	26.0617	0	2	0	0	0	1	0	0	0	2	2	2	2	2	2	2	2	2	2
31	1	53.4	4	0	17	Gd-EOB-DTPA	10	2	IPPP	20	20	24.3911	0	0	1	0	1	2	0	0	1	1	1	1	1	1	1	1	1	2	1
32	0	78.1	4	0	17	Gd-EOB-DTPA	10	2	IPPP	18	16	26.1224	0	0	0	0	0	1	0	0	0	1	2	2	2	2	2	2	2	1	1
33	0	76.1	1	1	13	Gd-EOB-DTPA	10	2	IPPP	17	18	33.0579	0	0	0	0	0	7	0	0	0	2	2	2	2	2	2	2	2	1	1
34	1	57.5	2	1	13	Gd-EOB-DTPA	10	2	IPPP	20	20	24.3865	0	1	0	0	0	0	0	0	0	1	1	3	3	1	1	1	1	1	1
35	0	54.2	3	1	13	Gd-EOB-DTPA	10	2	IPPP	25	20	31.0137	0	1	0	0	0	4	0	0	0	2	2	2	2	1	2	1	1	1	1
36	1	18.4	4	1	13	Gd-EOB-DTPA	10	2	IPPP	20	20		0	0	0	1	0	1	0	0	1	1	1	2	2	1	1	1	1	1	1
37	0	62	3	1	13	Gd-EOB-DTPA	10	2	IPPP	23	24	28.089	0	0	0	0	0	0	0	0	0	1	1	1	2	1	1	1	1	1	1
38	1	78.7	4	1	13	Gd-EOB-DTPA	10	2	IPPP	20	20	38.3492		0		0	0	0	0	0	0	1	1	1	1	1	1	1	1	1	2
39	0	75.3	4	0	17	Gd-EOB-DTPA	10	2	IPPP	17	20	30.1162	0	0	0	2	2	1	0	0	0	2	2	2	2	1	2	1	1	3	1
40	0	61.1	3	1	13	Gd-EOB-DTPA	10	2	IPPP	18	20	27.6817	0	0	2	0	0	0	0	0	0	2	2	4	4	1	1	1	1	1	1
41	1	49.2	3	1	13	Gd-EOB-DTPA	10	2	IPPP	19	16	37.4637	0	2	0	0	0	0	0	0	0	1	2	2	2	1	1	1	1	1	1
42	1	52.8	4	1	13	Gd-EOB-DTPA	10	2	IPPP	12	8	30.7599	0	0	0	0	0	0	0	1	0	2	2	2	3	1	2	1	1	3	3
43	1	65.7	4	0	17	Gd-EOB-DTPA	10	2	IPPP	20	20					0	0	3	1	0	0	1	1	1	1	1	1	1	1	1	1
44	1	55.1	4	0	17	Gd-EOB-DTPA	10	2	IPPP	16	18	29.1363	0	0	0	0	0	1	0	0	0	1	2	1	2	1	2	1	1	1	2
45	1	76.1	3	1	13	Gd-EOB-DTPA	10	2	IPPP	20	20		0	1	0	0	0	0	0	1	0	1	1	1	1	1	1	1	1	1	1
46	0	66.6	4	1	13	Gd-EOB-DTPA	10	2	IPPP	20	20	33.3333	0	0	1	0	0	1	0	0	0	2	3	3	3	4	4	2	2	3	2
47	0	62.4	3	1	13	Gd-EOB-DTPA	10	2	IPPP	20	20	33.4554	0	0	1	0	0	0	0	0	0	2	2	4	3	2	2	2	2	3	3
48	1	70.2	3	1	13	Gd-EOB-DTPA	10	2	IPPP	17	17	19.2526		2		0	0	0	0	0	0	1	1	1	1	1	1	1	1	2	2
49	0	70.1	1	1	13	Gd-EOB-DTPA	10	2	IPPP	20	20	28.075	0	0	2	0	0	1	0	0	1	1	2	1	1	1	1	1	1	1	1
50	0	61.5	4	1	13	Gd-EOB-DTPA	10	2	IPPP	20	20	29.0123	0	0	1	0	0	2	1	0	0	1	1	1	1	1	1	1	1	1	1
51	0	57.9	3	1	13	Gd-EOB-DTPA	10	2	IPPP	20	20	27.4725	0	0	1	0	0	0	0	0	0	2	2	3	2	2	2	2	2	1	1
52	1	60.6	3	1	13	Gd-EOB-DTPA	10	2	IPPP	26	30	20.6575	0	0	0	0	0	16	0	0	0	1	1	1	1	1	1	1	1	2	2
53	1	58.3	3	1	13	Gd-EOB-DTPA	20	2	IPPP	20	20	23.2434	0	0	0	0	0	0	0	0	0	2	1	3	3	2	2	1	1	1	1
54	0	79.2	3	1	13	Gd-EOB-DTPA	10	2	IPPP	17	17	22.5309	0	0	0	0	0	0	0	0	0	1	1	2	2	3	4	1	1	1	1
55	1	58	3	1	13	Gd-EOB-DTPA	10	2	IPPP	20	20					0	0	2	0	0	0	1	1	3	4	1	1	1	1	1	1
56	0	66.7	3	0	17	Gd-EOB-DTPA	10	2	IPPP	20	20	24.8792	0	0	0	0	0	0	0	0	0	2	2	5	5	2	2	2	2	2	2
57	1	31.7	4	0	17	Gd-EOB-DTPA	10	2	IPPP	18	18					0	0	3	0	0	0	1	2	2	3	1	1	1	1	1	1
58	0	59.3	3	0	17	Gd-EOB-DTPA	10	2	IPPP	20	20					0	0	0	0	0	0	1	1	1	2	1	1	1	1	1	2
59	0	70.1574	4	0	17	Gd-EOB-DTPA	10	2	SPPP	N/A	N/A	30.1021	0	0	2	0	0	8	0	0	1	2	2	4	5	2	3	1	2	1	1
60	1	64.3888	2	0	17	Gd-EOB-DTPA	10	2	SPPP	N/A	N/A		1	2		0	0	2	0	0	0	1	1	1	1	1	1	1	1	1	1
61	0	90.0835	3	1	13	Gd-EOB-DTPA	10	2	SPPP	N/A	N/A			0	0	0	0	2	0	1	0	1	1	1	1	1	1	1	1	1	2
62	0	45.2539	4	1	13	Gd-EOB-DTPA	10	2	SPPP	N/A	N/A	26.2773	0	0	0	0	0	6	0	0	0	1	1	2	2	1	1	1	1	1	1
63	1	35.7153	4	1	13	Gd-EOB-DTPA	10	2	SPPP	N/A	N/A	14.0449	0	0		0	0	0	0	0	0	1	1	2	2	1	1	1	1	1	1
64	1	53.5989	4	1	13	Gd-EOB-DTPA	10	2	SPPP	N/A	N/A	22.6757	0	2	0	0	0	1	0	0	0	1	2	3	3	1	1	1	1	1	1
65	0	58.6338	3	1	13	Gd-EOB-DTPA	10	2	SPPP	N/A	N/A		0	0	0	0	0	0	0	0	0	1	1	1	1	1	1	1	1	1	1
66	0	54.5216	4	1	13	Gd-EOB-DTPA	10	2	SPPP	N/A	N/A	23.6295	0	0	0	0	0	18	0	0	0	1	1	2	2	2	2	2	2	1	1
67	1	58.8255	4	1	13	Gd-EOB-DTPA	10	2	SPPP	N/A	N/A	21.4533	0	0	1	0	0	0	0	0	0	1	1	5	5	1	1	1	1	3	2
68	0	47.8111	3	1	13	Gd-EOB-DTPA	10	2	SPPP	N/A	N/A	28.7347	0	0	0	0	0	0	0	0	0	1	2	4	4	2	2	1	2	2	3
69	0	64.9719	1	0	17	Gd-EOB-DTPA	10	2	SPPP	N/A	N/A		0	0	0	0	0	4	0	0	1	2	2	2	3	2	2	2	2	2	1
70	0	67.8823	4	0	17	Gd-EOB-DTPA	10	2	SPPP	N/A	N/A	32.6531	0	0	0	0	0	0	0	0	0	2	2	2	2	2	2	2	2	2	2
71	1	52.5284	4	1	13	Gd-EOB-DTPA	10	2	SPPP	N/A	N/A					0	0	1	0	0	0	1	1	1	1	1	1	1	1	1	1
72	1	36.9254	4	0	17	Gd-EOB-DTPA	10	2	SPPP	N/A	N/A	26.6381	0	0	0	0	0	0	0	0	0	1	1	3	3	1	1	1	1	1	1
73	1	30.7379	4	1	13	Gd-EOB-DTPA	10	2	SPPP	N/A	N/A	35.8327	0	1	0	0	0	1	0	0	0	1	1	2	3	1	1	1	1	2	2
74	0	49.6427	3	1	13	Gd-EOB-DTPA	10	2	SPPP	N/A	N/A					0	0	0	0	0	0	1	1	3	4	1	1	1	1	1	1
75	1	63.3648	3	1	13	Gd-EOB-DTPA	10	2	SPPP	N/A	N/A	23.3242	0	0	0	0	0	0	0	0	0	1	1	1	1	1	1	1	1	1	1
76	0	52.5667	4	1	13	Gd-EOB-DTPA	10	2	SPPP	N/A	N/A	20.5151	0	0	0	0	0	0	0	0	0	4	4	2	3	2	2	1	1	2	2
77	0	42.7844	4	0	17	Gd-EOB-DTPA	10	2	SPPP	N/A	N/A					0	0	0	0	0	0	1	1	1	1	1	1	1	1	1	1
78	1	61.6099	4	1	13	Gd-EOB-DTPA	10	2	SPPP	N/A	N/A	26.4721	0	1	0	0	0	1	0	0	0	1	1	2	2	2	2	2	2	1	1
79	0	57.2786	4	1	13	Gd-EOB-DTPA	10	2	SPPP	N/A	N/A	28.9283	0	0	0	0	0	0	0	0	0	1	1	1	1	1	1	1	1	1	1
80	1	55.4661	4	0	17	Gd-EOB-DTPA	10	2	SPPP	N/A	N/A	32.2708	0	0	0	0	0	1	1	0	0	2	2	2	2	2	2	2	2	2	2
81	0	76.5667	3	1	13	Gd-EOB-DTPA	10	2	SPPP	N/A	N/A	26.7755	0	0	0	1	0	0	0	0	0	2	2	4	5	3	4	2	2	1	2
82	0	55.1403	4	0	17	Gd-EOB-DTPA	10	2	SPPP	N/A	N/A	22.1598	0	0	0	1	2	0	0	0	1	1	1	1	1	1	1	1	1	2	1
83	0	55.1129	3	0	17	Gd-EOB-DTPA	10	2	SPPP	N/A	N/A	33.6593	1	0	0	0	0	1	0	0	0	1	1	3	3	2	2	1	1	1	1
84	0	67.8439	4	0	17	Gd-EOB-DTPA	10	2	SPPP	N/A	N/A	28.3447	0	0	1	0	0	0	0	0	1	2	2	2	2	2	2	2	2	1	2
85	1	45.4346	4	1	13	Gd-EOB-DTPA	10	2	SPPP	N/A	N/A	24.8358	0	2	0	0	0	0	0	0	0	1	1	1	1	1	1	1	1	1	1
86	1	48.6051	4	0	17	Gd-EOB-DTPA	10	2	SPPP	N/A	N/A	21.6049	0	0	0	0	0	0	0	0	0	1	1	1	1	1	1	1	1	1	2
87	1	65.7988	3	1	13	Gd-EOB-DTPA	10	2	SPPP	N/A	N/A					0	0	1	0	0	0	1	1	3	3	1	1	1	1	1	1
88	1	37.2895	3	1	13	Gd-EOB-DTPA	10	2	SPPP	N/A	N/A	25.5102	0	0	0	0	0	1	0	0	0	1	1	1	1	1	1	1	1	1	1
89	1	76.7228	4	0	17	Gd-EOB-DTPA	10	2	SPPP	N/A	N/A	21.3593	0	0	1	0	0	1	0	0	0	1	1	1	1	1	1	1	1	2	2
90	1	70.3053	3	0	17	Gd-EOB-DTPA	10	2	SPPP	N/A	N/A	21.1858	0	2		0	0	2	0	0	0	3	2	4	4	3	3	2	2	3	3
91	1	38.9569	3	0	17	Gd-EOB-DTPA	10	2	SPPP	N/A	N/A	24.1672	0	2	0	0	0	4	0	0	0	1	1	2	2	2	2	1	2	1	1
92	0	75.9644	3	1	13	Gd-EOB-DTPA	10	2	SPPP	N/A	N/A					0	0	5	0	0	0	1	1	1	1	1	1	1	1	1	1
93	0	80.0602	4	0	17	Gd-EOB-DTPA	10	2	SPPP	N/A	N/A	28.0379	1	0	2	0	0	2	0	0	0	2	2	5	5	1	1	1	1	1	1
94	0	52.8925	3	1	13	Gd-EOB-DTPA	10	2	SPPP	N/A	N/A	20.0617	0	0	0	0	0	1	0	0	0	1	1	1	1	1	1	1	1	1	1
95	0	31.0335	3	1	13	Gd-EOB-DTPA	10	2	SPPP	N/A	N/A	31.9136	0	2	0	0	0	0	0	0	0	1	2	1	2	1	2	1	1	1	1
96	0	63.6496	4	1	13	Gd-EOB-DTPA	10	2	SPPP	N/A	N/A	36.8027	0		0	0	0	3	0	0	0	2	2	2	2	2	2	2	2	1	2
97	0	67.3374	3	1	13	Gd-EOB-DTPA	10	2	SPPP	N/A	N/A	23.1481	1	0		0	0	0	0	0	0	2	2	2	2	2	2	1	1	1	1
98	1	76.9884	4	1	13	Gd-EOB-DTPA	10	2	SPPP	N/A	N/A	22.4913	0	0	1	0	0	1	0	0	0	1	1	5	4	1	1	1	1	1	1
99	1	51.9589	3	1	13	Gd-EOB-DTPA	10	2	SPPP	N/A	N/A	20.202	0	0	0	0	0	1	0	0	0	1	1	2	2	1	1	1	1	1	1
100	1	80.9665	3	1	13	Gd-EOB-DTPA	10	2	SPPP	N/A	N/A	23.9	0	0	0	0	0	0	0	0	0	1	1	1	1	1	1	1	1	1	1
101	1	81.911	3	0	17	Gd-EOB-DTPA	10	2	SPPP	N/A	N/A	16.3453	0	0	0	0	0	1	0	0	0	1	1	2	2	2	2	1	1	3	2
102	1	37.8261	4	1	13	Gd-EOB-DTPA	10	2	SPPP	N/A	N/A	31.245	0	1	0	0	0	0	0	0	0	2	2	2	2	2	2	2	2	1	1
103	0	70.9897	3	1	13	Gd-EOB-DTPA	10	2	SPPP	N/A	N/A		0	0	0	0	0	0	0	0	0	2	2	2	2	1	2	1	2	1	1
104	1	56.6324	3	1	13	Gd-EOB-DTPA	10	2	SPPP	N/A	N/A	35.0335	0	0	0	2	0	0	0	0	0	3	3	3	3	3	3	3	3	3	3
105	1	49.629	3	1	13	Gd-EOB-DTPA	10	2	SPPP	N/A	N/A	38.6196	0	2	1	0	0	1	0	0	0	1	1	1	1	1	1	1	1	1	1
106	0	77.4565	3	1	13	Gd-EOB-DTPA	10	2	SPPP	N/A	N/A	22.5981		0	0	0	0	0	0	0	0	1	1	4	5	1	2	1	1	1	1
107	0	67.5537	3	0	17	Gd-EOB-DTPA	10	2	SPPP	N/A	N/A					0	0	0	0	0	0	1	1	4	4	1	1	1	1	1	1
108	1	62.6256	4	1	13	Gd-EOB-DTPA	10	2	SPPP	N/A	N/A	31.7739	0	0	0	0	0	0	0	0	0	1	1	1	1	1	1	1	1	2	2
109	0	50.6557	4	0	17	Gd-EOB-DTPA	10	2	SPPP	N/A	N/A					0	0	0	0	0	0	1	1	3	3	1	2	1	1	1	2
110	0	67.5373	3	1	13	Gd-EOB-DTPA	10	2	SPPP	N/A	N/A					0	0	0	0	0	0	2	2	2	2	2	2	2	2	1	1
111	0	57.3361	1	1	13	Gd-DOTA	16	2	IPPP	10	10	25.565	0	0	0	0	0	0	0	1	1	1	1	2	2	2	2	1	1	N/A	N/A
112	0	30.1848	4	0	17	Gd-DOTA	20	2	IPPP	10	10	46.7128	0	0	0	0	0	0	0	0	0	2	2	3	3	2	3	2	3	N/A	N/A
113	1	46.1684	4	1	13	Gd-DOTA	15	2	IPPP	20	20	23.4236	0	0	2	0	0	0	0	0	1	1	1	1	1	1	1	1	1	N/A	N/A
114	1	75.9069	1	0	17	Gd-DOTA	14	2	IPPP	16	14	27.3437	0	2		0	0	5	0	0	1	2	1	2	1	1	1	1	1	N/A	N/A
115	1	67.54	4	1	13	Gd-DOTA	12	2	IPPP	20	20	24.8358		2	0	0	0	0	0	0	0	1	1	1	1	1	1	1	1	N/A	N/A
116	0	55.7645	4	1	13	Gd-DOTA	18	2	IPPP	20	20	31.5886	0	0	0	0	0	4	0	0	1	1	1	1	1	1	1	1	1	N/A	N/A
117	0	32.1478	4	1	13	Gd-DOTA	15	2	IPPP	17	18	24.1633		0	0	0	0	1	0	0	1	1	2	2	2	1	1	1	1	N/A	N/A
118	0	56.2218	4	1	13	Gd-DOTA	18	2	IPPP	18	14	26.5668	0	0	0	0	0	2	0	0	1	1	1	1	2	1	1	1	1	N/A	N/A
119	0	60.1287	4	1	13	Gd-DOTA	20	2	IPPP	15	14	34.4022		0	0	0	1	0	0	0	1	3	3	3	3	3	3	2	2	N/A	N/A
120	0	70.8282	4	0	17	Gd-DOTA	16	2	IPPP	20	20	29.7442	0	0	2	0	0	10	1	0	1	1	1	2	2	1	1	1	1	N/A	N/A
121	0	53.5743	1	1	13	Gd-DOTA	17	2	IPPP	20	20	26.5432	0	0	0	0	0	0	0	0	1	1	1	1	1	1	1	1	1	N/A	N/A
122	0	62.1602	4	1	13	Gd-DOTA	20	2	IPPP	23	22	28.5968	0	0	0	0	0	0	0	0	0	3	3	4	4	3	3	3	3	N/A	N/A
123	1	53.9165	4	0	17	Gd-DOTA	13	2	IPPP	22	20		0	0	0	2	2	0	0	0	1	3	3	3	3	3	3	3	3	N/A	N/A
124	0	63.3101	1	1	13	Gd-DOTA	15	2	IPPP	20	20		0	0	0	0	0	0	0	0	1	1	1	1	1	1	1	1	1	N/A	N/A
125	1	58.6119	4	1	13	Gd-DOTA	17	2	IPPP	16	17	38.5675	0	0	0	0	0	0	0	0	0	2	2	3	3	1	1	1	1	N/A	N/A
126	0	45.18	4	0	17	Gd-DOTA	16	2	IPPP	25	20	26.7299	0	0	0	0	1	0	0	0	1	3	3	3	3	2	2	1	2	N/A	N/A
127	0	64.4216	4	1	13	Gd-DOTA	20	2	IPPP	18	18		0	0	0	0	0	1	0	0	1	2	2	2	3	4	4	2	3	N/A	N/A
128	0	54.935	4	1	13	Gd-DOTA	20	2	IPPP	16	15		0	2	0	0	0	0	0	0	1	1	2	1	2	1	2	1	2	N/A	N/A
129	1	66.5791	4	1	13	Gd-DOTA	11	2	IPPP	21	18	20.7031	0	2	0	0	0	6	0	0	0	1	1	1	1	1	1	1	1	N/A	N/A
130	1	55.1102	4	1	13	Gd-DOTA	11	2	IPPP	13	13	22.8928		0	0	0	0	0	0	0	0	1	1	1	1	1	1	1	1	N/A	N/A
131	0	76.5311	1	1	13	Gd-DOTA	17	2	IPPP	23	23	25.3815	0	0	1	0	0	1	0	0	1	1	2	1	2	1	1	1	1	N/A	N/A
132	0	53.7276	4	1	13	Gd-DOTA	20	2	IPPP	20	20	32.872	0	0	0	2	2	0	0	0	1	1	1	1	1	1	1	1	1	N/A	N/A
133	0	60.3751	4	0	17	Gd-DOTA	13	2	IPPP	15	20	41.1972	0	1	2	0	0	0	0	0	1	2	1	1	1	1	1	1	1	N/A	N/A
134	0	65.5222	2	0	17	Gd-DOTA	15	2	IPPP	20	20	27.9155	0	0	2	0	3	1	0	0	0	1	1	1	1	1	1	1	1	N/A	N/A
135	0	64.1834	4	0	17	Gd-DOTA	14	2	IPPP	20	20	24.6559		0	0	0	0	2	0	0	1	2	1	2	2	1	1	1	2	N/A	N/A
136	0	67.9589	1	1	13	Gd-DOTA	16	2	IPPP	20	20	22.7761	0	2	0	0	0	2	0	0	1	3	3	3	3	3	3	3	3	N/A	N/A
137	0	81.7166	4	0	17	Gd-DOTA	13	2	IPPP	18	20		0	0	1	0	0	1	0	0	0	1	1	1	1	1	1	1	1	N/A	N/A
138	1	71.4825	2	1	13	Gd-DOTA	13	2	IPPP	20	20	27.1484	0	0	0	0	0	0	0	0	0	1	1	1	1	1	1	1	1	N/A	N/A
139	0	56.6379	3	1	13	Gd-DOTA	13	2	IPPP	20	20	19.6623	0	2	0	0	0	0	0	0	0	1	1	1	1	1	1	1	1	N/A	N/A
140	1	64.2409	4	1	13	Gd-DOTA	10	2	IPPP	16	19	20.3954	0	1	0	0	0	0	0	0	1	1	1	1	1	1	1	1	1	N/A	N/A
141	1	71.5127	4	1	13	Gd-DOTA	11	2	IPPP	18	19	22.1094		2	2	0	0	0	0	0	0	1	1	1	1	1	1	1	1	N/A	N/A
142	0	60.0137	4	1	13	Gd-DOTA	17	2	IPPP	20	20	25.9924	1	1	2	0	0	5	0	0	0	1	1	1	1	1	1	1	1	N/A	N/A
143	0	45.6728	4	1	13	Gd-DOTA	20	2	IPPP	25	25	38.9739		0	0	0	0	0	0	0	1	1	1	1	1	1	1	1	1	N/A	N/A
144	0	66.8008	1	0	17	Gd-DOTA	14	2	IPPP	15	18		0	0	0	0	0	0	0	0	1	3	3	3	3	3	3	3	3	N/A	N/A
145	0	75.3758	4	1	13	Gd-DOTA	17	2	IPPP	18	20			0	0	0	0	3	0	0	1	1	1	1	1	1	1	1	1	N/A	N/A
146	0	81.7741	1	0	17	Gd-DOTA	14	2	IPPP	18	16	21.7051	0	1	0	0	0	3	0	0	1	1	2	1	2	1	2	1	2	N/A	N/A
147	0	75.8686	4	0	17	Gd-DOTA	14	2	IPPP	20	20	25.3934	0	1	2	0	0	5	0	0	0	1	1	1	1	1	1	1	1	N/A	N/A
148	0	53.295	4	1	13	Gd-DOTA	17	2	IPPP	15	18	29.0688	0	0	2	0	0	0	0	0	0	1	1	1	1	1	1	1	1	N/A	N/A
149	1	81.0979	3	0	17	Gd-DOTA	16	2	IPPP	20	20	29.0606	0	0	0	0	0	9	0	0	0	1	1	2	1	1	1	1	1	N/A	N/A
150	0	67.3539	4	1	13	Gd-DOTA	15	2	IPPP	20	20	25.0135	0	0	0	0	0	10	0	0	0	2	1	1	1	1	1	1	1	N/A	N/A
151	0	66.9103	1	0	17	Gd-DOTA	20	2	IPPP	20	20		0	0	2	0	0	4	0	0	1	1	1	1	1	1	1	1	1	N/A	N/A
152	0	53.922	4	1	13	Gd-DOTA	20	2	IPPP	30	37	33.952	0	0	0	0	0	3	0	0	0	1	1	2	1	1	1	2	1	N/A	N/A
153	0	60.4627	3	1	13	Gd-DOTA	15	2	IPPP	32	23	26.6728	0	0	0	0	0	1	0	0	0	1	1	1	1	1	1	1	1	N/A	N/A
154	0	75.0226	4	1	13	Gd-DOTA	20	2	IPPP	18	18	33.3061	0	0	2	0	0	2	0	0	1	1	2	1	1	1	1	1	1	N/A	N/A
155	0	70.1492	1	1	13	Gd-DOTA	20	2	IPPP	15	20	35.9184	0	0	1	0	0	4	0	0	1	1	1	1	1	1	1	1	1	N/A	N/A
156	0	74.5298	1	1	13	Gd-DOTA	12	2	IPPP	20	20	22.7732	0	0	0	0	0	0	0	0	0	1	1	2	2	1	2	1	1	N/A	N/A
157	0	74.0479	2	1	13	Gd-DOTA	16	2	IPPP	25	20	24.6181	0	0	0	3	1	2	0	0	0	1	1	1	1	1	1	1	1	N/A	N/A
158	0	72.0739	4	1	13	Gd-DOTA	13	2	IPPP	13	15	20.5151	0	1	0	0	0	1	0	0	0	1	1	1	1	4	4	1	1	N/A	N/A
159	1	49.3251	4	1	13	Gd-DOTA	20	2	IPPP	20	20	37.8906	0	0	1	0	0	0	0	0	0	3	2	3	2	1	2	1	1	N/A	N/A
160	1	38.475	3	0	17	Gd-DOTA	13	2	IPPP	21	22	24.1672	0	2	0	0	0	5	0	0	0	1	1	2	2	1	1	2	2	N/A	N/A
161	1	46.6037	4	0	17	Gd-DOTA	12	2	IPPP	15	15		0	0	0	0	0	0	0	0	0	1	2	3	3	1	1	1	1	N/A	N/A
162	1	54.8419	3	1	13	Gd-DOTA	13	2	IPPP	20	20	23.5883	0	2	1	0	0	0	0	0	0	1	1	1	1	1	1	1	1	N/A	N/A
163	0	71.3648	1	1	13	Gd-DOTA	14	2	IPPP	20	20	27.3437	0	2		0	0	4	0	0	1	1	1	1	1	1	1	1	1	N/A	N/A
164	0	47.7728	4	0	17	Gd-DOTA	20	2	IPPP	20	20	32.6531	0	0	1	0	0	1	0	0	1	1	1	1	1	1	1	1	1	N/A	N/A
165	1	65.6044	4	0	17	Gd-DOTA	13	2	IPPP	20	20	27.4714	0	0		0	0	6	0	0	0	1	1	1	1	1	1	1	1	N/A	N/A
166	1	52.6297	4	1	13	Gd-DOTA	14	2	IPPP	15	14	29.1749	0	0	1	0	0	1	0	0	0	1	1	1	1	1	1	1	1	N/A	N/A
167	0	53.6454	4	1	13	Gd-DOTA	18	2	IPPP	15	18	27.7769	0	1	0	0	0	2	0	0	0	1	1	1	1	1	1	1	1	N/A	N/A
168	0	51.8357	4	1	13	Gd-DOTA	20	2	IPPP	16	15	38.6588	0	0	0	0	0	2	0	0	1	1	2	1	1	1	1	1	1	N/A	N/A
169	0	67.8658	3	1	13	Gd-DOTA	15	2	IPPP	22	22	23.4568	0	0	0	0	0	3	0	0	0	1	1	1	1	1	1	1	1	N/A	N/A
170	0	52.9747	1	0	17	Gd-DOTA	20	2	IPPP	22	22	34.331	0	0	1	0	0	2	0	0	1	2	2	2	2	1	2	1	2	N/A	N/A
171	0	43.989	4	0	17	Gd-DOTA	16	2	IPPP	23	25	25.2595	0	0	0	0	0	1	0	0	0	4	3	4	3	5	4	5	4	N/A	N/A
172	0	71.9918	3	1	13	Gd-DOTA	15	2	IPPP	20	20	20.0738	0	2	0	0	0	1	0	0	0	1	1	1	1	1	1	1	1	N/A	N/A
173	0	56.6188	4	1	13	Gd-DOTA	17	2	IPPP	15	15	25.1474	0	0	0	0	0	1	0	0	1	1	1	1	1	1	1	1	1	N/A	N/A
174	1	30.4695	4	1	13	Gd-DOTA	15	2	IPPP	15	16	24.8971	1	0	2	0	0	4	0	0	0	1	1	1	1	1	1	1	1	N/A	N/A
175	0	65.013	1	1	13	Gd-DOTA	20	2	IPPP	12	10		0	0	2	0	0	1	0	0	0	5	5	5	5	3	3	3	3	N/A	N/A
176	0	70.1383	4	0	17	Gd-DOTA	15	2	IPPP	19	20	25.9516	0	0	0	0	0	1	0	0	0	1	1	1	1	2	1	2	2	N/A	N/A
177	0	69.0404	1	0	17	Gd-DOTA	20	2	IPPP	20	20	31.3972	0	2	2	1	3	1	0	0	1	3	3	3	3	4	3	3	3	N/A	N/A
178	0	68.5996	4	0	17	Gd-DOTA	12	2	IPPP	20	20	31.5115	0	0	1	0	0	1	0	0	1	1	1	1	1	1	1	1	1	N/A	N/A
179	0	78.1355	1	0	17	Gd-DOTA	17	2	IPPP	20	20	25.963	0	0		1	0	7	0	0	1	1	1	1	1	1	1	1	1	N/A	N/A
180	0	68.3559	4	1	13	Gd-DOTA	20	2	IPPP	19	21	39.6354	0	0	0	0	0	7	0	0	0	1	1	1	2	1	1	1	1	N/A	N/A
181	0	74.1875	4	1	13	Gd-DOTA	15	2	IPPP	20	20			0		0	0	2	0	0	1	1	1	1	1	1	1	1	1	N/A	N/A
182	1	47.9097	4	1	13	Gd-DOTA	15	2	IPPP	23	22	26.2917	0	1	0	0	0	0	0	0	0	1	1	1	1	1	1	1	1	N/A	N/A
183	0	75.4196	3	0	17	Gd-DOTA	13	2	IPPP	20	20			0	0	0	0	1	0	0	0	2	2	2	2	2	1	2	1	N/A	N/A
184	1	81.2841	4	1	13	Gd-DOTA	13	2	IPPP	18	18	25.8372	0		0	1	0	15	0	0	1	2	2	2	2	2	2	2	2	N/A	N/A
185	0	81.4675	3	1	13	Gd-DOTA	16	2	IPPP	23	20	25.4327	0		0	0	0	4	0	0	0	1	1	1	1	1	1	1	1	N/A	N/A
186	0	70.2998	1	1	13	Gd-DOTA	20	2	IPPP	21	20	38.5141	0	1	2	0	0	2	0	0	1	3	2	2	2	1	2	1	2	N/A	N/A
187	0	73.8344	4	1	13	Gd-DOTA	15	2	IPPP	20	20	24.6181	0	0	0	0	0	4	0	0	0	1	1	1	1	1	1	1	1	N/A	N/A
188	0	74.4969	1	1	13	Gd-DOTA	14	2	IPPP	22	20	33.9506	0	0	0	0	0	1	0	0	1	3	2	2	2	2	2	1	2	N/A	N/A
189	0	69.5852	3	0	17	Gd-DOTA	18	2	IPPP	20	20	27.4693		0	0	0	2	1	0	0	0	1	1	1	1	1	1	1	1	N/A	N/A
190	1	48.0958	4	1	13	Gd-DOTA	18	2	IPPP	18	18	37.3419	0	0	0	0	0	1	0	0	1	1	1	1	1	1	1	1	1	N/A	N/A
191	1	27.9535	4	0	17	Gd-DOTA	14	2	IPPP	18	20			0	0	0	0	0	0	0	1	1	1	1	1	1	1	1	1	N/A	N/A
192	0	82.0397	4	0	17	Gd-DOTA	16	2	IPPP	20	20		0	0	2	0	0	0	0	0	1	2	2	2	2	3	2	3	2	N/A	N/A
193	0	73.807	3	0	17	Gd-DOTA	14	2	IPPP	15	18		0	0	1	0	0	8	0	0	0	1	1	1	1	1	1	1	1	N/A	N/A
194	1	69.8152	4	1	13	Gd-DOTA	11	2	IPPP	19	21	18.3391	0	2	2	0	0	0	0	0	0	1	1	1	1	1	1	1	1	N/A	N/A
195	0	73.681	4	0	17	Gd-DOTA	17	2	IPPP	12	13	25.6971	0	0	1	0	0	1	0	0	1	1	1	1	1	1	1	1	1	N/A	N/A
196	1	52.397	4	1	13	Gd-DOTA	16	2	IPPP	20	20	28.6215	0	0	1	0	0	0	0	0	0	1	1	4	4	2	3	1	1	N/A	N/A
197	0	63.2745	4	1	13	Gd-DOTA	15	2	IPPP	20	20	23.6614	0	0	2	0	0	0	0	0	1	1	2	1	1	1	1	1	1	N/A	N/A
198	0	76.2957	1	1	13	Gd-DOTA	20	2	IPPP	17	18	28.0379	0	0	0	0	0	1	0	0	1	3	3	1	2	1	1	1	1	N/A	N/A
199	0	67.3457	3	0	17	Gd-DOTA	13	2	IPPP	16	20		0	2		0	0	3	0	0	0	1	1	2	1	1	1	1	1	N/A	N/A
200	0	53.4483	1	1	13	Gd-DOTA	13	2	IPPP	9	10	22.7583	0	0	0	0	0	3	0	0	0	1	1	2	1	1	1	1	1	N/A	N/A
201	1	54.152	4	1	13	Gd-DOTA	18	2	IPPP	20	20	28.7274	0	2	0	0	0	1	0	0	1	4	3	3	3	2	2	3	2	N/A	N/A
202	0	70.2998	4	0	17	Gd-DOTA	17	2	IPPP	23	23	27.4406	0	1		0	0	3	0	0	0	1	1	1	2	1	1	1	1	N/A	N/A
203	0	60.3039	4	1	13	Gd-DOTA	15	2	IPPP	23	24	25.9095	0	0	2	0	0	1	0	0	1	4	4	1	2	1	2	1	1	N/A	N/A
204	1	62.1766	4	1	13	Gd-DOTA	20	2	IPPP	20	20	49.1349		1	0	0	0	0	0	0	0	1	1	1	1	1	1	1	1	N/A	N/A
205	1	55.3895	4	0	17	Gd-DOTA	17	2	IPPP	22	24	30.1162	0	1	0	0	0	0	0	0	1	1	1	1	1	1	1	1	1	N/A	N/A
206	0	63.9863	4	1	13	Gd-DOTA	20	2	IPPP	20	20	31.3536	0	0	1	0	0	0	0	1	0	1	1	1	1	1	1	1	1	N/A	N/A
207	0	69.0815	4	1	13	Gd-DOTA	13	2	IPPP	20	20	20.0617	0	0		3	2	3	0	0	1	3	3	1	2	1	2	1	2	N/A	N/A
208	0	66.3628	3	1	13	Gd-DOTA	20	2	IPPP	12	10			0	0	1	0	0	0	0	0	1	1	1	1	1	1	1	1	N/A	N/A
209	1	79.5619	4	1	13	Gd-DOTA	16	2	IPPP	22	25	30.4867	0	0	1	0	0	0	0	0	0	1	1	1	1	1	1	1	1	N/A	N/A
210	0	45.629	4	1	13	Gd-DOTA	20	2	IPPP	13	19	35.9085	0	0	0	1	0	0	0	0	0	1	1	1	1	1	1	1	1	N/A	N/A
211	1	70.9979	3	1	13	Gd-DOTA	10	2	IPPP	21	22	19.433	1	2	2	0	0	2	0	0	0	1	1	1	1	1	1	1	1	N/A	N/A
212	0	54.4531	1	1	13	Gd-DOTA	17	2	SPPP	N/A	N/A	27.7634	0	0	0	0	0	2	0	0	1	1	2	1	2	1	2	1	2	N/A	N/A
213	1	70.6585	2	1	13	Gd-DOTA	14	2	SPPP	N/A	N/A	24.977	0	2	0	0	0	1	0	0	0	1	1	1	1	1	1	1	1	N/A	N/A
214	0	55.6277	4	1	13	Gd-DOTA	16	2	SPPP	N/A	N/A	24.7759	0		0	0	0	0	0	0	0	1	1	2	2	2	2	1	1	N/A	N/A
215	1	49.3142	3	1	13	Gd-DOTA		2	SPPP	N/A	N/A					1	3	5	0	1	0	2	2	3	3	3	2	3	2	N/A	N/A
216	1	71.9179	4	1	13	Gd-DOTA	16	2	SPPP	N/A	N/A		0	0	1	3	0	3	0	0	1	1	1	2	2	1	1	1	1	N/A	N/A
217	0	65.0924	4	1	13	Gd-DOTA	17	2	SPPP	N/A	N/A	26.8274	0	1	2	0	0	2	0	1	0	2	2	3	2	4	3	3	2	N/A	N/A
218	1	82.8912	4	1	13	Gd-DOTA	11	2	SPPP	N/A	N/A		0	0		0	0	0	0	0	0	1	1	2	1	1	1	1	1	N/A	N/A
219	0	77.5332	1	1	13	Gd-DOTA	18	2	SPPP	N/A	N/A	29.7265	0	1	0	0	1	1	0	0	1	3	3	3	3	3	3	3	2	N/A	N/A
220	0	55.2526	3	1	13	Gd-DOTA	19	2	SPPP	N/A	N/A	27.7575	0	0	0	0	0	11	0	0	0	1	1	1	1	1	1	1	1	N/A	N/A
221	0	44.3669	4	1	13	Gd-DOTA	12	2	SPPP	N/A	N/A	36.7537	0	0	0	0	0	2	0	0	0	1	1	1	1	1	1	1	1	N/A	N/A
222	0	48.7639	1	0	17	Gd-DOTA	20	2	SPPP	N/A	N/A	33.91	0	0	0	1	1	1	0	0	1	3	3	3	3	4	3	3	3	N/A	N/A
223	0	81.1828	4	0	17	Gd-DOTA	13	2	SPPP	N/A	N/A					0	0	1	0	0	1	1	1	1	2	1	2	1	2	N/A	N/A
224	0	70.0589	4	0	17	Gd-DOTA	16	2	SPPP	N/A	N/A		0	0	0	0	0	1	0	0	0	1	1	1	1	1	1	1	1	N/A	N/A
225	0	55.258	1	1	13	Gd-DOTA	18	2	SPPP	N/A	N/A	26.5432	0	0	1	0	0	3	0	0	1	1	2	1	1	1	1	1	1	N/A	N/A
226	1	55.7235	4	1	13	Gd-DOTA	14	2	SPPP	N/A	N/A		0	0	0	0	0	1	0	0	1	1	1	4	4	1	1	1	1	N/A	N/A
227	1	47.2142	4	1	13	Gd-DOTA	16	2	SPPP	N/A	N/A	24.8016	0	0	0	0	0	6	0	0	0	1	1	2	1	1	1	1	1	N/A	N/A
228	0	51.1157	4	1	13	Gd-DOTA	20	2	SPPP	N/A	N/A	53.5156	0	0	0	0	0	1	0	0	0	2	2	3	2	3	2	2	2	N/A	N/A
229	0	57.6509	4	1	13	Gd-DOTA	20	2	SPPP	N/A	N/A	26.9896	0	0	0	0	0	0	0	0	1	2	1	2	2	3	2	1	1	N/A	N/A
230	0	67.6824	1	1	13	Gd-DOTA	20	2	SPPP	N/A	N/A	36.0111	0	0	1	0	2	0	0	0	1	2	1	2	1	2	1	2	1	N/A	N/A
231	0	73.5524	4	0	17	Gd-DOTA	17	2	SPPP	N/A	N/A		0	0	2	0	0	2	0	0	0	3	3	4	4	1	2	1	1	N/A	N/A
232	0	60.7118	4	0	17	Gd-DOTA	20	2	SPPP	N/A	N/A	39.3352	0	0	0	0	0	0	0	0	1	2	2	3	3	3	3	2	2	N/A	N/A
233	1	51.5455	4	1	13	Gd-DOTA	14	2	SPPP	N/A	N/A		0	0	0	0	0	11	0	0	1	1	1	2	1	1	1	1	1	N/A	N/A
234	0	67.0992	4	1	13	Gd-DOTA	15	2	SPPP	N/A	N/A	25	0	0	0	0	0	2	0	0	1	1	2	1	2	1	2	1	2	N/A	N/A
235	1	51.4168	4	0	17	Gd-DOTA	14	2	SPPP	N/A	N/A		0	0		0	0	0	0	0	0	1	1	1	1	1	1	1	1	N/A	N/A
236	0	61.9986	3	1	13	Gd-DOTA	14	2	SPPP	N/A	N/A	24.1633	0	0	0	0	0	0	0	0	0	1	1	1	1	1	1	1	1	N/A	N/A
237	0	64.5092	1	1	13	Gd-DOTA	17	2	SPPP	N/A	N/A		0	0	0	0	0	0	0	0	1	1	1	1	2	1	1	1	1	N/A	N/A
238	0	60.8405	2	1	13	Gd-DOTA	14	2	SPPP	N/A	N/A	19.9445	0	0	0	0	0	4	0	0	1	1	1	1	1	1	1	1	1	N/A	N/A
239	1	78.0233	4	0	17	Gd-DOTA	13	2	SPPP	N/A	N/A	26.7094	0	0	1	0	0	5	0	0	1	2	1	3	3	3	2	1	1	N/A	N/A
240	1	65.0103	4	0	17	Gd-DOTA	15	2	SPPP	N/A	N/A	27.8852	0	1	1	0	0	0	0	0	0	1	1	1	1	1	1	1	1	N/A	N/A
241	0	60.2163	4	0	17	Gd-DOTA	16	2	SPPP	N/A	N/A	29.0606		2	0	0	0	0	0	0	1	1	1	1	1	1	1	1	1	N/A	N/A
242	1	67.0746	4	0	17	Gd-DOTA	20	2	SPPP	N/A	N/A	41.1387	0	0	0	0	0	0	0	0	1	1	1	2	2	1	2	2	2	N/A	N/A
243	1	81.1225	1	0	17	Gd-DOTA	16	2	SPPP	N/A	N/A	29.0006	0	2	1	0	0	2	0	0	1	1	1	1	2	1	1	1	1	N/A	N/A
244	1	57.1307	3	0	17	Gd-DOTA	19	2	SPPP	N/A	N/A	32.7449	0	0	2	0	0	0	0	0	0	5	4	4	4	5	4	5	4	N/A	N/A
245	0	60.8652	1	1	13	Gd-DOTA	20	2	SPPP	N/A	N/A	33.642	0	0	2	0	0	14	0	0	1	1	1	1	1	1	1	1	1	N/A	N/A
246	0	62.7077	1	0	17	Gd-DOTA	10	2	SPPP	N/A	N/A	17.1563	0	0	0	0	0	12	0	0	1	1	1	1	1	1	1	1	1	N/A	N/A
247	1	48.4216	4	0	17	Gd-DOTA	16	2	SPPP	N/A	N/A	30.1103	0		0	0	0	0	0	0	0	1	1	1	1	1	1	1	1	N/A	N/A
248	1	52.2738	2	1	13	Gd-DOTA	11	2	SPPP	N/A	N/A	19.0451	1	2	2	0	0	1	0	0	0	3	3	2	2	2	2	1	2	N/A	N/A
249	0	75.447	2	1	13	Gd-DOTA	17	2	SPPP	N/A	N/A					1	1	2	0	0	0	2	1	1	1	1	1	1	1	N/A	N/A
250	0	66.8857	3	1	13	Gd-DOTA	16	2	SPPP	N/A	N/A	24.6914	0	2	2	0	0	3	0	0	0	1	1	1	1	1	1	1	1	N/A	N/A
251	1	49.6537	3	0	17	Gd-DOTA	18	2	SPPP	N/A	N/A	27.6361	0	0	0	0	0	1	0	0	0	1	1	1	1	1	1	1	1	N/A	N/A
252	0	65.6016	4	0	17	Gd-DOTA	20	2	SPPP	N/A	N/A	40.404		0	1	0	1	2	0	0	1	1	2	1	2	1	2	1	2	N/A	N/A
253	0	52.8077	4	0	17	Gd-DOTA	17	2	SPPP	N/A	N/A	27.1178	0	0	0	0	1	3	0	0	1	2	2	2	2	2	3	2	3	N/A	N/A
254	1	62.3874	4	0	17	Gd-DOTA	15	2	SPPP	N/A	N/A	21.7193	0	0	1	0	0	1	0	0	0	1	1	1	1	1	1	1	1	N/A	N/A
255	0	79.1622	1	1	13	Gd-DOTA	15	2	SPPP	N/A	N/A	26.1924	0	0	1	2	0	16	0	0	1	2	2	2	2	2	2	2	2	N/A	N/A
256	1	49.514	4	1	13	Gd-DOTA	12	2	SPPP	N/A	N/A	21.875	0	1	0	0	0	2	0	0	0	1	1	1	1	1	1	1	1	N/A	N/A
257	1	70.8665	1	1	13	Gd-DOTA	15	2	SPPP	N/A	N/A	29.6665		1	0	0	0	3	0	0	0	2	2	2	2	3	3	1	2	N/A	N/A
258	1	42.872	4	1	13	Gd-DOTA		2	SPPP	N/A	N/A	19.7133	0	1	0	3	0	1	0	0	0	1	2	3	3	1	1	1	1	N/A	N/A
259	1	53.6674	3	1	13	Gd-DOTA	14	2	SPPP	N/A	N/A	25.7117	0	0	0	0	0	1	0	0	0	1	1	1	1	1	1	1	1	N/A	N/A
260	0	70.412	3	0	17	Gd-DOTA	11	2	SPPP	N/A	N/A		0	0	0	0	0	0	0	0	0	1	1	1	1	1	1	1	1	N/A	N/A
261	1	68.9719	2	1	13	Gd-DOTA	13	2	SPPP	N/A	N/A	23.8751	0	0	0	0	0	0	0	0	0	1	1	1	1	1	1	1	1	N/A	N/A
262	0	17.796	4	1	13	Gd-DOTA	15	2	SPPP	N/A	N/A		0	0	0	0	0	0	0	0	0	2	2	2	2	1	1	1	1	N/A	N/A
263	0	83.6523	4	0	17	Gd-DOTA	14	2	SPPP	N/A	N/A	25.4028	0	0	0	0	1	0	0	0	1	1	1	1	1	1	1	1	1	N/A	N/A
264	0	16.4928	4	1	13	Gd-DOTA	12	2	SPPP	N/A	N/A	18.5185	0	0	0	0	0	1	0	0	1	1	2	1	2	1	2	1	2	N/A	N/A
265	1	52.6735	4	1	13	Gd-DOTA	16	2	SPPP	N/A	N/A	30.1194		2		0	0	0	0	0	0	3	3	3	3	3	3	3	3	N/A	N/A
266	1	55.2608	4	1	13	Gd-DOTA	14	2	SPPP	N/A	N/A	29.5525	0	1	0	0	0	0	0	0	1	3	3	1	2	1	1	1	1	N/A	N/A
267	0	67.7673	4	1	13	Gd-DOTA	13	2	SPPP	N/A	N/A	24.093	0	0		0	0	0	0	0	0	1	2	2	3	1	2	1	2	N/A	N/A
268	0	64.1615	4	1	13	Gd-DOTA	15	2	SPPP	N/A	N/A	19.1358	0	1	2	0	0	0	0	0	0	1	2	1	1	1	1	1	1	N/A	N/A
269	0	55.1294	4	1	13	Gd-DOTA	20	2	SPPP	N/A	N/A	36.1682	0	0	1	0	0	8	0	0	0	1	1	1	1	1	1	1	1	N/A	N/A
270	1	80.4435	3	0	17	Gd-DOTA	16	2	SPPP	N/A	N/A	28.3447	0	0	0	2	1	8	0	0	0	3	2	3	3	4	4	3	2	N/A	N/A
271	1	57.9274	4	0	17	Gd-DOTA	14	2	SPPP	N/A	N/A	24.977	0	1	0	0	0	0	0	0	0	3	2	3	3	1	2	2	2	N/A	N/A
272	0	76.7447	3	1	13	Gd-DOTA	15	2	SPPP	N/A	N/A	25.1429	0	0	0	0	0	7	0	1	0	1	1	2	1	1	1	1	1	N/A	N/A
273	1	70.5216	4	1	13	Gd-DOTA	12	2	SPPP	N/A	N/A		0	0		0	0	1	0	0	0	1	2	1	1	1	1	1	1	N/A	N/A
274	1	38.6995	3	0	17	Gd-DOTA	13	2	SPPP	N/A	N/A	24.1672	0	2	0	0	0	6	0	0	0	1	1	1	2	1	1	1	1	N/A	N/A
275	0	60.2409	4	0	17	Gd-DOTA	15	2	SPPP	N/A	N/A					0	0	7	0	0	1	1	1	1	1	1	1	1	1	N/A	N/A
276	1	58.9788	4	0	17	Gd-DOTA	20	2	SPPP	N/A	N/A	42.4611	0	0	1	0	0	2	0	0	1	4	3	4	4	4	4	2	3	N/A	N/A
277	0	71.7864	3	0	17	Gd-DOTA	20	2	SPPP	N/A	N/A	30.8642	0	0	0	0	0	3	0	0	0	1	2	2	2	2	2	3	2	N/A	N/A
278	1	62.9049	4	0	17	Gd-DOTA	14	2	SPPP	N/A	N/A	21.4844	0	0	0	0	1	2	0	0	1	2	2	2	2	3	2	3	3	N/A	N/A
279	1	78.6174	3	1	13	Gd-DOTA	14	2	SPPP	N/A	N/A	30.7574	0	0	1	0	0	0	0	0	0	4	4	5	5	5	5	5	4	N/A	N/A
280	0	40.7502	4	1	13	Gd-DOTA	20	2	SPPP	N/A	N/A	34.8008	0	0	1	0	0	0	0	0	1	2	2	1	2	1	2	1	2	N/A	N/A
281	1	72.8953	4	0	17	Gd-DOTA	12	2	SPPP	N/A	N/A	23.4375	0	2	0	0	0	0	0	0	0	1	1	1	1	1	1	1	1	N/A	N/A
282	0	53.4018	4	1	13	Gd-DOTA	20	2	SPPP	N/A	N/A	34.0866	0	2	1	0	0	0	0	0	0	2	2	2	2	2	3	2	3	N/A	N/A
283	0	71.8248	4	0	17	Gd-DOTA	14	2	SPPP	N/A	N/A	27.7767	0	1	1	0	0	6	0	0	1	1	1	1	1	1	1	1	1	N/A	N/A
284	0	46.7406	4	1	13	Gd-DOTA	17	2	SPPP	N/A	N/A					2	0	0	0	0	1	2	2	2	2	2	2	2	2	N/A	N/A
285	0	87.1047	4	0	17	Gd-DOTA	20	2	SPPP	N/A	N/A					0	0	7	0	0	0	2	2	2	2	2	2	2	2	N/A	N/A
286	1	78.6557	1	1	13	Gd-DOTA	16	2	SPPP	N/A	N/A	26.2976	0	0	0	0	0	0	0	0	1	1	1	1	1	1	1	1	1	N/A	N/A
287	0	37.295	4	0	17	Gd-DOTA	16	2	SPPP	N/A	N/A					0	2	3	0	0	1	5	5	5	5	5	5	5	5	N/A	N/A
288	0	55.5181	4	1	13	Gd-DOTA	16	2	SPPP	N/A	N/A	25.3086	0	0	0	0	0	1	0	0	1	1	1	1	1	1	1	1	1	N/A	N/A
289	0	79.6112	1	0	17	Gd-DOTA	15	2	SPPP	N/A	N/A			0	0	0	0	1	0	0	1	1	2	2	3	1	2	1	2	N/A	N/A
290	0	32.3943	4	1	13	Gd-DOTA	20	2	SPPP	N/A	N/A	31.5221	0	2	0	1	2	0	0	0	1	3	3	2	2	1	2	1	2	N/A	N/A
291	0	48.2656	4	1	13	Gd-DOTA	18	2	SPPP	N/A	N/A	27.7703	0	0	1	0	0	0	0	0	0	1	1	1	1	1	1	1	1	N/A	N/A
292	0	39.1513	4	1	13	Gd-DOTA	20	2	SPPP	N/A	N/A	33.2085	0	0	0	0	0	0	0	0	0	1	1	2	2	1	1	1	1	N/A	N/A
293	0	32.2218	4	1	13	Gd-DOTA	20	2	SPPP	N/A	N/A	32.3265	0	0	0	0	0	0	0	0	0	1	1	1	1	1	1	1	1	N/A	N/A
294	1	67.9507	4	1	13	Gd-DOTA	18	2	SPPP	N/A	N/A	31.1419			1	0	0	0	0	0	0	1	1	3	3	1	1	1	1	N/A	N/A
295	0	69.7495	1	0	17	Gd-DOTA	18	2	SPPP	N/A	N/A	29.0367	0	0	1	0	0	6	0	0	1	1	1	1	1	1	1	1	1	N/A	N/A
296	1	57.5003	1	1	13	Gd-DOTA	11	2	SPPP	N/A	N/A	16.7062	0	0	0	0	1	5	0	0	1	1	1	4	4	1	2	1	1	N/A	N/A
297	1	64.4764	1	1	13	Gd-DOTA	12	2	SPPP	N/A	N/A	20.5499	0	2	2	0	0	3	0	0	1	1	1	1	1	1	1	1	1	N/A	N/A
298	0	59.8467	4	1	13	Gd-DOTA	13	2	SPPP	N/A	N/A	22.2291	0	0	0	0	0	0	0	0	0	1	1	1	1	1	1	1	1	N/A	N/A
299	0	50.642	3	1	13	Gd-DOTA	17	2	SPPP	N/A	N/A	25.3815	0	0	0	3	0	0	0	0	0	2	1	2	1	1	1	1	1	N/A	N/A
300	0	67.6824	1	0	17	Gd-DOTA	19	2	SPPP	N/A	N/A	25.7618	0	0	1	0	1	1	0	0	1	2	2	2	2	2	2	2	2	N/A	N/A
301	1	56.4353	4	1	13	Gd-DOTA	13	2	SPPP	N/A	N/A	22.1453	0	0	0	0	1	1	0	0	0	2	1	1	1	1	1	1	1	N/A	N/A
302	0	76.7995	4	1	13	Gd-DOTA	17	2	SPPP	N/A	N/A		0	0	0	0	0	2	0	0	1	1	1	1	2	2	2	1	1	N/A	N/A
303	1	61.8261	4	1	13	Gd-DOTA	19	2	SPPP	N/A	N/A	34.0636	0	1	1	0	0	9	0	0	0	1	1	2	2	1	1	1	1	N/A	N/A
304	0	55.0746	4	0	17	Gd-DOTA	18	2	SPPP	N/A	N/A	24.6537		0	0	0	0	3	0	0	1	2	2	2	2	2	2	2	2	N/A	N/A
305	0	51.9617	1	1	13	Gd-DOTA	20	2	SPPP	N/A	N/A	35.9862	0	0	0	0	0	1	0	0	1	1	2	1	2	1	2	1	2	N/A	N/A
306	1	74.0972	3	1	13	Gd-DOTA		2	SPPP	N/A	N/A		0	0	0	1	0	1	0	0	0	1	2	1	1	1	1	1	1	N/A	N/A
307	0	53.963	4	1	13	Gd-DOTA	17	2	SPPP	N/A	N/A	26.2346	0	0	0	0	0	1	0	0	1	1	2	1	2	1	2	1	2	N/A	N/A
308	0	40.5722	4	1	13	Gd-DOTA	20	2	SPPP	N/A	N/A	39.2143		0	0	0	0	0	0	0	0	2	2	3	3	2	2	3	2	N/A	N/A
309	0	68.2409	1	1	13	Gd-DOTA	16	2	SPPP	N/A	N/A	25.3086	0	2	0	0	1	3	0	0	1	4	3	4	3	4	3	4	3	N/A	N/A
310	1	77.7194	4	0	17	Gd-DOTA	14	2	SPPP	N/A	N/A	23.5294	0	0	0	0	0	0	0	0	0	1	1	1	1	1	1	1	1	N/A	N/A
311	1	53.8398	4	0	17	Gd-DOTA	14	2	SPPP	N/A	N/A	25.6941	0	0	1	1	2	3	0	0	1	1	1	1	1	1	1	1	1	N/A	N/A
312	0	55.3949	1	0	17	Gd-DOTA	16	2	SPPP	N/A	N/A					1	3	5	0	0	1	1	1	1	1	1	1	1	1	N/A	N/A
	0 = male		1 = HCC	0 = 1.5T									0 = no			1 = < 1 cm	1 = < 2 cm		0 = no				1 = none
	1 = female		2 = CCC	1 = 3.0T									1 = yes			2 = < 2 cm	2 = < 5 cm		1= yes				2= minimal without relevant impairment of image quality
			3 = metastasis													3 = > 2 cm	3 = > 5 cm						3 = moderate with some but not severe impairment of image quality
			4 = no malignancy																				4 = severe with substantial impairment of image quality
																							5 = extensive resulting in uninterpretable images
